# Supplementary material for: First real-world evidence of sparsentan efficacy in patients with IgA nephropathy treated with SGLT2 inhibitors
Source: Clin Kidney J. 2024 Dec 3;18(1):sfae394. doi: 10.1093/ckj/sfae394 (PMC11770278; doi:10.1093/ckj/sfae394)
Supplement: sfae394_Supplemental_Files [file sfae394_supplemental_files.zip]

Archive with 3 entries (3 files):
- 970 supplementary material.docx
- FigureS1_R1.pdf
- FigureS2_R1.eps
